# Supplementary material for: Mitogenomic Features and Evolution of the Nile River Dominant Tilapiine Species (Perciformes: Cichlidae)
Source: Biology (Basel). 2022 Dec 26;12(1):40. doi: 10.3390/biology12010040 (PMC9855864; doi:10.3390/biology12010040)
Supplement: Supplementary file 1 [file biology-12-00040-s001.zip]

Archive with 1 entries (1 files):
- biology-2070591-supplementary.xlsx
