# Supplementary material for: Mitogenomic Features and Evolution of the Nile River Dominant Tilapiine Species (Perciformes: Cichlidae)
Source: Biology (Basel). 2022 Dec 26;12(1):40. doi: 10.3390/biology12010040 (PMC9855864; doi:10.3390/biology12010040)
Supplement: Supplementary file 1 [file biology-12-00040-s001.zip › biology-2070591-supplementary.xlsx]

## Sheet: Table S1
Table S1: List of samples and accessions used for the mitogenomic comparative analysis
Species	Accession no	Size	A	C	G	T	AT	GC	CDS length	tRNA	rRNA	D-loop
Newly sequenced samples
Coptodon zillii	(MW194077)	16551	0.271	0.307	0.166	0.257	0.528	0.472	11474	1554	2638	852
Oreochromis niloticus	(STNT42781)	16436	0.28	0.304	0.155	0.261	0.541	0.459	11474	1554	2640	928
Sarotherodon galilaeus	(SMT21163)	16631	0.279	0.31	0.156	0.255	0.534	0.466	11473	1554	2639	931
Sarotherodon galilaeus	(SMT24164)	16629	0.279	0.31	0.156	0.255	0.534	0.466	11473	1554	2638	930
Sarotherodon galilaeus	(SMT26165)	16619	0.279	0.31	0.156	0.255	0.534	0.466	11473	1554	2638	930
Published mitogenome from the NCBI
Coptodon zillii	(KM658974)	16619	0.273	0.307	0.163	0.258	0.531	0.47	11474	1553	2637	924
Oreochromis niloticus	(GU477626)	16627	0.281	0.303	0.154	0.262	0.543	0.457	11474	1554	2640	928
Oreochromis niloticus	(MW149239)	16626	0.281	0.303	0.154	0.262	0.543	0.457	11474	1554	2640	927
Oreochromis niloticus	(GU477628)	16626	0.281	0.303	0.155	0.262	0.543	0.457	11474	1554	2640	927
Oreochromis niloticus	(GU477624)	16621	0.28	0.301	0.155	0.264	0.544	0.456	11474	1554	2638	924
Oreochromis niloticus	(GU370126)	16625	0.281	0.303	0.154	0.262	0.543	0.457	11474	1554	2639	927
Sarotherodon galilaeus	(MW194078)	16631	0.279	0.31	0.156	0.255	0.534	0.466	11474	1554	2639	931
Sarotherodon galilaeus	(NC_056897)	16628	0.279	0.309	0.156	0.255	0.534	0.465	11474	1554	2639	928

## Sheet: Table S2
Table S2: Gene synteny and features of three Nile tilapiine species
Name	Type	Coptodon zillii (MW194077)						Oreochromis niloticus (STNT4278						Sarotherodon galilaeus (21163)						Sarotherodon galilaeus (24164)						Sarotherodon galilaeus (26165)
		Minimum	Maximum	Length	Start	Stop	Direction	Minimum	Maximum	Length	Start	Stop	Direction	Minimum	Maximum	Length	Start	Stop	Direction	Minimum	Maximum	Length	Start	Stop	Direction	Minimum	Maximum	Length	Start	Stop	Direction
trnF	tRNA	1	69	69	-	-	forward	1	69	69	-	-	forward	1	69	69	-	-	forward	1	69	69	-	-	forward	1	69	69	-	-	forward
12S	rRNA	70	1014	945	-	-	forward	70	1013	944	-	-	forward	70	1014	945	-	-	forward	70	1014	945	-	-	forward	70	1014	945	-	-	forward
trnV	tRNA	1015	1086	72	-	-	forward	1014	1085	72	-	-	forward	1015	1086	72	-	-	forward	1015	1086	72	-	-	forward	1015	1086	72	-	-	forward
16S	rRNA	1087	2779	1693	-	-	forward	1086	2781	1696	-	-	forward	1087	2780	1694	-	-	forward	1087	2779	1693	-	-	forward	1087	2779	1693	-	-	forward
trnL1	tRNA	2780	2853	74	-	-	forward	2782	2855	74	-	-	forward	2781	2854	74	-	-	forward	2780	2853	74	-	-	forward	2780	2853	74	-	-	forward
ND1	CDS	2854	3828	975	ATG	TAG	forward	2856	3830	975	ATG	TAG	forward	2855	3829	975	ATG	TAG	forward	2854	3828	975	ATG	TAG	forward	2854	3828	975	ATG	TAG	forward
trnI	tRNA	3832	3901	70	-	-	forward	3834	3903	70	-	-	forward	3833	3902	70	-	-	forward	3832	3901	70	-	-	forward	3832	3901	70	-	-	forward
trnQ	tRNA	3901	3971	71	-	-	reverse	3903	3973	71	-	-	reverse	3902	3972	71	-	-	reverse	3901	3971	71	-	-	reverse	3901	3971	71	-	-	reverse
trnM	tRNA	3971	4039	69	-	-	forward	3973	4041	69	-	-	forward	3972	4040	69	-	-	forward	3971	4039	69	-	-	forward	3971	4039	69	-	-	forward
ND2	CDS	4040	5086	1047	ATG	TAA	forward	4042	5088	1047	ATG	TAA	forward	4041	5087	1047	ATG	TAA	forward	4040	5086	1047	ATG	TAA	forward	4040	5086	1047	ATG	TAA	forward
trnW	tRNA	5086	5157	72	-	-	forward	5088	5159	72	-	-	forward	5087	5158	72	-	-	forward	5086	5157	72	-	-	forward	5086	5157	72	-	-	forward
trnA	tRNA	5159	5227	69	-	-	reverse	5161	5229	69	-	-	reverse	5160	5228	69	-	-	reverse	5159	5227	69	-	-	reverse	5159	5227	69	-	-	reverse
trnN	tRNA	5229	5301	73	-	-	reverse	5231	5303	73	-	-	reverse	5230	5302	73	-	-	reverse	5229	5301	73	-	-	reverse	5229	5301	73	-	-	reverse
trnC	tRNA	5337	5402	66	-	-	reverse	5337	5402	66	-	-	reverse	5338	5403	66	-	-	reverse	5337	5402	66	-	-	reverse	5337	5402	66	-	-	reverse
trnY	tRNA	5403	5472	70	-	-	reverse	5403	5472	70	-	-	reverse	5404	5473	70	-	-	reverse	5403	5472	70	-	-	reverse	5403	5472	70	-	-	reverse
COX1	CDS	5474	7069	1596	GTA	TAA	forward	5474	7069	1596	GTA	TAA	forward	5475	7070	1596	GTA	TAA	forward	5474	7069	1596	GTA	TAA	forward	5474	7069	1596	GTA	TAA	forward
trnS1	tRNA	7070	7140	71	-	-	reverse	7070	7140	71	-	-	reverse	7071	7141	71	-	-	reverse	7070	7140	71	-	-	reverse	7070	7140	71	-	-	reverse
trnD	tRNA	7144	7216	73	-	-	forward	7144	7216	73	-	-	forward	7145	7217	73	-	-	forward	7144	7216	73	-	-	forward	7144	7216	73	-	-	forward
COX2	CDS	7222	7912	691	ATG	*	forward	7222	7912	691	ATG	*	forward	7223	7913	691	ATG	*	forward	7222	7912	691	ATG	*	forward	7222	7912	691	ATG	*	forward
trnK	tRNA	7913	7986	74	-	-	forward	7913	7986	74	-	-	forward	7914	7987	74	-	-	forward	7913	7986	74	-	-	forward	7913	7986	74	-	-	forward
ATP8	CDS	7988	8155	168	ATG	TAA	forward	7988	8155	168	ATG	TAA	forward	7989	8156	168	ATG	TAA	forward	7988	8155	168	ATG	TAA	forward	7988	8155	168	ATG	TAA	forward
ATP6	CDS	8146	8829	684	ATG	TAA	forward	8146	8829	684	ATG	TAA	forward	8147	8830	684	ATG	TAA	forward	8146	8829	684	ATG	TAA	forward	8146	8829	684	ATG	TAA	forward
COX3	CDS	8829	9612	784	ATG	*	forward	8829	9612	784	ATG	*	forward	8830	9613	784	ATG	*	forward	8829	9612	784	ATG	*	forward	8829	9612	784	ATG	*	forward
trnG	tRNA	9613	9684	72	-	-	forward	9613	9684	72	-	-	forward	9614	9685	72	-	-	forward	9613	9684	72	-	-	forward	9613	9684	72	-	-	forward
ND3	CDS	9685	10033	349	ATG	*	forward	9685	10033	349	ATG	*	forward	9686	10034	349	ATG	*	forward	9685	10033	349	ATG	*	forward	9685	10033	349	ATG	*	forward
trnR	tRNA	10034	10102	69	-	-	forward	10034	10102	69	-	-	forward	10035	10103	69	-	-	forward	10034	10102	69	-	-	forward	10034	10102	69	-	-	forward
ND4L	CDS	10103	10399	297	ATG	TAA	forward	10103	10399	297	ATG	TAA	forward	10104	10399	296	ATG	TAA	forward	10103	10398	296	ATG	TAA	forward	10103	10388	286	ATG	TAA	forward
ND4	CDS	10393	11773	1381	ATG	*	forward	10393	11773	1381	ATG	*	forward	10394	11774	1381	ATG	*	forward	10393	11773	1381	ATG	*	forward	10383	11763	1381	ATG	*	forward
trnH	tRNA	11774	11842	69	-	-	forward	11774	11842	69	-	-	forward	11775	11843	69	-	-	forward	11774	11842	69	-	-	forward	11764	11832	69	-	-	forward
trnS2	tRNA	11843	11909	67	-	-	forward	11843	11909	67	-	-	forward	11844	11910	67	-	-	forward	11843	11909	67	-	-	forward	11833	11899	67	-	-	forward
trnL2	tRNA	11914	11986	73	-	-	forward	11914	11986	73	-	-	forward	11915	11987	73	-	-	forward	11914	11986	73	-	-	forward	11904	11976	73	-	-	forward
ND5	CDS	11987	13825	1839	ATG	TAA	forward	11987	13825	1839	ATG	TAA	forward	11988	13826	1839	ATG	TAA	forward	11987	13825	1839	ATG	TAA	forward	11977	13815	1839	ATG	TAA	forward
ND6	CDS	13822	14343	522	ATG	TAA	reverse	13822	14343	522	ATG	TAA	reverse	13823	14344	522	ATG	TAA	reverse	13822	14343	522	ATG	TAA	reverse	13812	14333	522	ATG	TAA	reverse
trnE	tRNA	14344	14412	69	-	-	reverse	14344	14412	69	-	-	reverse	14345	14413	69	-	-	reverse	14344	14412	69	-	-	reverse	14334	14402	69	-	-	reverse
CYTB	CDS	14417	15557	1141	ATG	*	forward	14417	15557	1141	ATG	*	forward	14418	15558	1141	ATG	*	forward	14417	15557	1141	ATG	*	forward	14407	15547	1141	ATG	*	forward
trnT	tRNA	15558	15629	72	-	-	forward	15558	15629	72	-	-	forward	15559	15630	72	-	-	forward	15558	15629	72	-	-	forward	15548	15619	72	-	-	forward
trnP	tRNA	15630	15699	70	-	-	reverse	15630	15699	70	-	-	reverse	15631	15700	70	-	-	reverse	15630	15699	70	-	-	reverse	15620	15689	70	-	-	reverse
D-loop	D-loop	15700	16551	852	-	-	forward	15700	191	928	-	-	forward	15701	16631	931	-	-	forward	15700	16629	930	-	-	forward	15690	16619	930	-	-	forward

## Sheet: Table S3
Table S3: Genetic diversity, polymorphism and neutrality test
Gene	Total									CZ								ON								SG
	S	Eta	Hap	Hd	VarHd	Pi	VarPi	TajimaD	SigD	S	Eta	Hap	Hd	VarHd	Pi	TajimaD	SigD	S	Eta	Hap	Hd	VarHd	Pi	TajimaD	SigD	S	Eta	Hap	Hd	VarHd	Pi	TajimaD	SigD
12S	69	71	10	0.961538	0.00169408	0.0249053	n.d.	0.10997	n.s.	6	6	2	1	0.25	0.00636943	n.a.	n.a.	21	21	5	0.933333	0.0148148	0.00828025	-0.95089	n.s.	5	5	3	0.8	0.02688	0.00296925	1.12397	n.s.
16S	178	183	11	0.974359	0.00151542	0.0380083	n.d.	0.347321	n.s.	18	18	2	1	0.25	0.0107527	n.a.	n.a.	52	52	5	0.933333	0.0148148	0.0135802	-0.011371	n.s.	8	8	4	0.9	0.02592	0.00227273	-0.073395	n.s.
ATP6	143	150	8	0.858974	0.00785274	0.0762671	n.d.	0.362723	n.s.	12	12	2	1	0.25	0.0175439	n.a.	n.a.	43	43	2	0.333333	0.0462963	0.0209552	-1.52633	*	10	10	4	0.9	0.02592	0.00789474	0.894499	n.s.
ATP8	25	26	8	0.897436	0.00442957	0.0562424	n.d.	0.555929	n.s.	3	3	2	1	0.25	0.0178571	n.a.	n.a.	10	10	4	0.866667	0.0166667	0.0234127	-0.611948	n.s.	1	1	2	0.4	0.05632	0.00238095	-0.816497	n.s.
COX1	247	268	10	0.961538	0.00169408	0.0611764	n.d.	0.454035	n.s.	8	8	2	1	0.25	0.00515796	n.a.	n.a.	82	82	4	0.866667	0.0166667	0.0178809	-1.46918	#	16	16	4	0.9	0.02592	0.00515796	0.305468	n.s.
COX2	109	116	7	0.846154	0.00728804	0.0601878	n.d.	0.513832	n.s.	9	9	2	1	0.25	0.0130246	n.a.	n.a.	32	32	2	0.333333	0.0462963	0.0154366	-1.51597	*	6	6	3	0.8	0.02688	0.00492041	1.241	n.s.
COX3	116	121	8	0.910256	0.00312332	0.0545689	n.d.	0.443836	n.s.	2	2	2	1	0.25	0.00255102	n.a.	n.a.	49	49	4	0.8	0.0296296	0.0210884	-1.47038	#	3	3	2	0.6	0.03072	0.00229592	1.57274	n.s.
CYTB	239	255	11	0.974359	0.00151542	0.0780467	n.d.	0.385002	n.s.	67	67	2	1	0.25	0.0587204	n.a.	n.a.	82	83	5	0.933333	0.0148148	0.0247736	-1.43473	#	16	16	4	0.9	0.02592	0.00771253	1.06914	n.s.
ND1	194	208	10	0.961538	0.00169408	0.0762525	n.d.	0.501471	n.s.	9	9	2	1	0.25	0.00923077	n.a.	n.a.	68	68	4	0.866667	0.0166667	0.0241368	-1.35034	n.s.	11	11	4	0.9	0.02592	0.00594872	0.708827	n.s.
ND2	212	234	11	0.974359	0.00151542	0.0664536	n.d.	-0.355327	n.s.	145	145	2	1	0.25	0.138491	n.a.	n.a.	73	73	5	0.933333	0.0148148	0.0241961	-1.3375	n.s.	9	10	4	0.9	0.02592	0.00458453	0	n.s.
ND3	80	87	10	0.961538	0.00169408	0.0781353	n.d.	-0.124128	n.s.	51	51	2	1	0.25	0.146132	n.a.	n.a.	35	36	4	0.866667	0.0166667	0.0353391	-1.38588	n.s.	3	3	4	0.9	0.02592	0.00401146	-0.174749	n.s.
ND4	308	335	11	0.974359	0.00151542	0.0741659	n.d.	-0.235973	n.s.	203	203	2	1	0.25	0.146995	n.a.	n.a.	101	101	5	0.933333	0.0148148	0.025875	-1.24213	n.s.	17	17	4	0.9	0.02592	0.00666184	0.936653	n.s.
ND4L	52	61	8	0.923077	0.00250476	0.0608541	n.d.	-0.376849	n.s.	36	36	2	1	0.25	0.121212	n.a.	n.a.	17	17	3	0.733333	0.0240741	0.0197531	-1.31516	n.s.	2	2	3	0.8	0.02688	0.00337838	0.243139	n.s.
ND5	389	416	12	0.987179	0.00125418	0.0756822	n.d.	0.176287	n.s.	126	126	2	1	0.25	0.0685155	n.a.	n.a.	129	129	6	1	0.00925926	0.0278775	-0.599465	n.s.	23	23	4	0.9	0.02592	0.00609027	0.107612	n.s.
ND6	143	157	9	0.935897	0.00257389	0.0800668	n.d.	-0.796536	n.s.	100	100	2	1	0.25	0.191571	n.a.	n.a.	40	40	3	0.733333	0.0240741	0.0259259	-1.45122	#	13	13	4	0.9	0.02592	0.0137931	1.11728	n.s.
trnA	2	2	3	0.294872	0.0242657	0.00445931	n.d.	-1.46801	n.s.	2	2	2	1	0.25	0.0289855	n.a.	n.a.	0	0	1	0	0	0	n.a.	n.a.	0	0	1	0	0	0	n.a.	n.a.
trnC	8	8	4	0.679487	0.00783658	0.0244755	n.d.	-1.44619	n.s.	8	8	2	1	0.25	0.121212	n.a.	n.a.	0	0	1	0	0	0	n.a.	n.a.	0	0	1	0	0	0	n.a.	n.a.
trnD	11	12	4	0.730769	0.00619188	0.055497	n.d.	0.194611	n.s.	0	0	1	0	0	0	n.a.	n.a.	3	3	2	0.333333	0.0462963	0.0136986	-1.23311	n.s.	0	0	1	0	0	0	n.a.	n.a.
trnE	3	3	3	0.294872	0.0242657	0.00854701	n.d.	-1.233	n.s.	2	2	2	1	0.25	0.0289855	n.a.	n.a.	0	0	1	0	0	0	n.a.	n.a.	0	0	1	0	0	0	n.a.	n.a.
trnF	1	1	2	0.538462	0.00361978	0.00791855	n.d.	1.47542	n.s.	0	0	1	0	0	0	n.a.	n.a.	0	0	1	0	0	0	n.a.	n.a.	1	1	2	0.4	0.05632	0.00588235	-0.816497	n.s.
trnG	4	4	3	0.602564	0.00782581	0.0194139	n.d.	0.184418	n.s.	3	3	2	1	0.25	0.0428571	n.a.	n.a.	3	3	2	0.333333	0.0462963	0.0142857	-1.23311	n.s.	0	0	1	0	0	0	n.a.	n.a.
trnH	2	2	3	0.294872	0.0242657	0.00631735	n.d.	-0.909202	n.s.	1	1	2	1	0.25	0.0144928	n.a.	n.a.	0	0	1	0	0	0	n.a.	n.a.	0	0	1	0	0	0	n.a.	n.a.
trnI	4	4	3	0.705128	0.00409829	0.029304	n.d.	2.00867	*	0	0	1	0	0	0	n.a.	n.a.	1	1	2	0.333333	0.0462963	0.0047619	-0.933021	n.s.	0	0	1	0	0	0	n.a.	n.a.
trnK	3	3	5	0.846154	0.00343664	0.0169785	n.d.	0.947392	n.s.	0	0	1	0	0	0	n.a.	n.a.	2	2	3	0.733333	0.0240741	0.0117117	-0.050017	n.s.	1	1	2	0.6	0.03072	0.00810811	1.22474	n.s.
trnL1	4	4	3	0.666667	0.00611557	0.018711	n.d.	0.251983	n.s.	0	0	1	0	0	0	n.a.	n.a.	0	0	1	0	0	0	n.a.	n.a.	0	0	1	0	0	0	n.a.	n.a.
trnL2	1	1	2	0.461538	0.0120228	0.00632244	n.d.	0.950509	n.s.	0	0	1	0	0	0	n.a.	n.a.	1	1	2	0.533333	0.0296296	0.00730594	0.850568	n.s.	0	0	1	0	0	0	n.a.	n.a.
trnM	2	2	3	0.294872	0.0242657	0.00631735	n.d.	-0.909202	n.s.	2	2	2	1	0.25	0.0289855	n.a.	n.a.	1	1	2	0.333333	0.0462963	0.00483092	-0.933021	n.s.	0	0	1	0	0	0	n.a.	n.a.
trnN	2	2	3	0.602564	0.00782581	0.00913242	n.d.	0.096644	n.s.	1	1	2	1	0.25	0.0136986	n.a.	n.a.	0	0	1	0	0	0	n.a.	n.a.	0	0	1	0	0	0	n.a.	n.a.
trnP	5	5	6	0.820513	0.00668116	0.0322344	n.d.	1.42759	n.s.	2	2	2	1	0.25	0.0285714	n.a.	n.a.	2	2	2	0.333333	0.0462963	0.00952381	-1.13197	n.s.	1	1	2	0.6	0.03072	0.00857143	1.22474	n.s.
trnQ	1	1	2	0.153846	0.0159012	0.00216685	n.d.	-1.14915	n.s.	1	1	2	1	0.25	0.0140845	n.a.	n.a.	0	0	1	0	0	0	n.a.	n.a.	0	0	1	0	0	0	n.a.	n.a.
trnR	5	5	5	0.74359	0.00749992	0.0219249	n.d.	-0.217762	n.s.	4	4	2	1	0.25	0.057971	n.a.	n.a.	1	1	2	0.333333	0.0462963	0.00483092	-0.933021	n.s.	0	0	1	0	0	0	n.a.	n.a.
trnS1	3	3	2	0.282051	0.0200668	0.0119177	n.d.	-0.394391	n.s.	0	0	1	0	0	0	n.a.	n.a.	0	0	1	0	0	0	n.a.	n.a.	0	0	1	0	0	0	n.a.	n.a.
trnS2	7	7	5	0.782051	0.00630679	0.0378875	n.d.	0.475367	n.s.	1	1	2	1	0.25	0.0149254	n.a.	n.a.	2	2	2	0.533333	0.0296296	0.0159204	1.03194	n.s.	0	0	1	0	0	0	n.a.	n.a.
trnT	4	4	5	0.75641	0.00949565	0.0210114	n.d.	0.589807	n.s.	2	2	2	1	0.25	0.0277778	n.a.	n.a.	0	0	1	0	0	0	n.a.	n.a.	1	1	2	0.6	0.03072	0.00833333	1.22474	n.s.
trnV	5	5	3	0.641026	0.00935829	0.0220798	n.d.	-0.047553	n.s.	0	0	1	0	0	0	n.a.	n.a.	1	1	2	0.533333	0.0296296	0.00740741	0.850568	n.s.	0	0	1	0	0	0	n.a.	n.a.
trnW	4	4	4	0.679487	0.00783658	0.0185185	n.d.	0.116853	n.s.	1	1	2	1	0.25	0.0138889	n.a.	n.a.	2	2	2	0.333333	0.0462963	0.00925926	-1.13197	n.s.	1	1	2	0.4	0.05632	0.00555556	-0.816497	n.s.
trnY	7	7	5	0.74359	0.00749992	0.0353029	n.d.	0.302923	n.s.	3	3	2	1	0.25	0.0434783	n.a.	n.a.	3	3	2	0.333333	0.0462963	0.0142857	-1.23311	n.s.	0	0	1	0	0	0	n.a.	n.a.

## Sheet: Table S4
Table S4: Amino Acid changes detected among the three Nile tilapiine species
From>To	AA	Cz	On	Sg
First	A -> G	1	1	1
	A -> T	5	5	5
	C -> S	1	1	1
	H -> Q	1	1	1
	H -> Y	1	1	1
	N -> D	1	1	1
	N -> K	1	1	1
	S -> F	1	1	1
Second	A -> P	1	0	0
	S -> I	1	0	0
	F -> C	0	1	0
	V -> A	0	1	0
	P -> S	0	1	0
	F -> V	0	0	1
	L -> P	0	0	1
Third	H -> L	0	1	1
	T-A	0	1	2
	N -> H	1	0	1
	W -> S	1	0	1
	I -> F	1	1	0
	S -> G	1	1	0
	T -> P	1	1	0
Fourth	A-V	1	1	2
	D-E	2	2	1
	F-I	3	2	2
	G-S	2	2	1
	G-A	2	3	2
	L-V	2	2	1
	Q-H	1	1	2
	T-M	2	1	2
Fifth	A-S	2	5	5
	S-A	5	3	2
	F-Y	2	1	1
	Y-F	3	0	2
	F-L	0	2	3
	L-F	7	8	4
	I-T	1	1	2
	T-I	3	3	2
	I-M	4	4	3
	M-I	4	4	2
	I-L	3	6	5
	L-I	7	5	3
	I-V	10	8	7
	V-I	5	8	7
	L-M	4	5	6
	M-L	2	2	3
	N-S	1	2	3
	S-N	3	3	0
	N-T	2	2	0
	T-N	1	0	2
	S-T	5	8	8
	T-S	5	6	2
